# Supplementary material for: Histological evidence for secretory bioluminescence from pectoral pockets of the American Pocket Shark (Mollisquama mississippiensis)
Source: Sci Rep. 2020 Oct 30;10:18762. doi: 10.1038/s41598-020-75656-8 (PMC7599239; doi:10.1038/s41598-020-75656-8)
Supplement: Supplementary file 1 — Supplementary Information 1. [file 41598_2020_75656_MOESM1_ESM.xlsx]

## Sheet: Sheet1
Cell number	Distance from basal lamina (μm)	Cell diameter (μm)	Fluorescence intensity (%)
1	9.268	14.8468	1
2	7.491	10.6834	0.980755
3	170.968	22.9379	0.35442
4	281.259	46.033	0.368778
5	128.916	31.7361	0.562522
6	464.571	48.7824	0.401917
7	331.854	34.9568	0.387704
8	15.586	11.1548	1.03124
9	102.252	28.8295	0.427065
10	186.028	28.4368	0.471299
11	167.832	22.6237	0.466658
12	579.812	59.7015	0.348634
13	487.603	43.1265	0.569121
14	418.246	46.4258	0.301891
15	347.5	45.9544	0.337032
16	126.246	30.165	0.506918
17	154.589	28.3582	0.45871
18	17.579	5.89159	0.990443
19	10.164	8.95522	0.950444
20	16.586	7.85546	0.976476
21	321.576	24.8233	0.508615
22	370.57	35.5852	0.379829
23	130.232	26.7871	0.546859
24	126.219	26.0801	0.496461
25	14.37	7.30558	0.990878
26	109.249	16.1822	0.538926
27	103.283	16.575	0.496186
28	39.026	23.9592	0.879017
29	47.275	7.30558	0.903382
30	23.387	6.28437	1.00777
31	64.088	11.2333	0.552326
32	171.979	31.7361	0.415985
33	130.078	31.7361	0.554661
34	199.865	22.4666	0.559781
35	36.758	8.01257	0.957478
36	17.47	6.59859	1.04317
37	12.075	5.02749	1.0442
38	37.974	24.4305	0.86537
39	109.379	18.4603	0.543886
40	141.344	15.0039	0.428632
41	49.901	10.1335	0.759543
42	35.637	10.1335	0.889285
43	154.475	15.868	0.483974
44	38.742	23.4093	0.885254
45	370.351	40.7698	0.390126
46	464.987	40.9269	0.402512
47	201.78	31.1076	0.407907
48	223.504	30.4006	0.40038
49	237.23	18.6174	0.634876
50	252.604	26.9442	0.698036
51	286.927	33.857	0.447471
52	300.388	26.2372	0.457797
53	332.569	32.2859	0.397044
54	507.14	40.5342	0.315973
55	602.806	43.9906	0.416855
56	582.551	46.2687	0.350215
57	613.033	49.5679	0.335697
58	172.066	31.9717	0.413317
59	130.012	31.6575	0.554705
60	52.493	7.38413	1.01041
61	11.557	9.50511	0.933461
62	17.821	12.4116	0.915884
63	49.066	15.3967	1.01401
64	58.197	7.14847	0.960378
65	82.871	9.03378	0.761211
66	186.027	27.2584	0.465309
67	131.588	27.0228	0.534111
68	165.118	30.5577	0.442206
69	35.008	12.4116	1.01308
70	49.599	7.69835	1.00602
71	444.568	28.3582	0.436695
72	372.565	33.6214	0.37426
73	186.609	31.8932	0.475693
74	516.93	45.2474	0.453489
75	493.84	38.4918	0.615428
76	382.576	33.7785	0.36028
77	377.115	29.9293	0.328649
78	186.863	24.2734	0.462162
79	130.006	31.4218	0.55775
80	79.155	21.6025	0.511878
81	143.068	20.8955	0.484641
82	130.091	29.8507	0.551674
83	15.996	14.5326	1.02609
84	24.98	13.9827	1.00966
85	66.297	16.0251	0.597039
86	14.274	9.19089	0.971313
87	49.499	13.5114	0.747404
88	89.418	15.2396	0.568671
89	130.858	30.872	0.554139
90	369.871	39.9843	0.388009
91	258.374	38.4132	0.448819
92	409.007	38.2561	0.403194
93	129.164	23.0165	0.544074
94	185.522	24.7447	0.458754
95	170.667	17.989	0.536475
96	140.27	14.1398	0.487455
97	38.595	27.6512	0.88624
98	16.195	13.9042	1.00357
99	10.776	9.348	0.944019
100	350.803	31.1862	0.370678
